# Supplementary material for: Neonatal pulmonary vascular remodeling induced by increased blood flow is associated with an antiviral-like immune signature
Source: Front Immunol. 2026 Mar 4;17:1780303. doi: 10.3389/fimmu.2026.1780303 (PMC12995742; doi:10.3389/fimmu.2026.1780303)
Supplement: Supplementary file 4 [file Table3.xlsx]

## Sheet: IPF vsp sham.all_GOenrich_s
Category	GOID	Description	GeneRatio	BgRatio	pvalue	padj	geneID	geneName	Count
BP	GO:0009615	response to virus	19/245	242/17171	1.97679321804702e-09	5.68130370866714e-06	ENSMUSG00000020108/ENSMUSG00000079363/ENSMUSG00000033355/ENSMUSG00000035692/ENSMUSG00000037379/ENSMUSG00000032690/ENSMUSG00000000386/ENSMUSG00000052776/ENSMUSG00000079017/ENSMUSG00000051682/ENSMUSG00000037202/ENSMUSG00000032661/ENSMUSG00000027398/ENSMUSG00000027514/ENSMUSG00000062524/ENSMUSG00000066861/ENSMUSG00000034855/ENSMUSG00000089727/ENSMUSG00000059108	Ddit4/Gbp4/Rtp4/Isg15/Spon2/Oas2/Mx1/Oas1a/Ifi27l2a/Treml4/Prf1/Oas3/Il1b/Zbp1/Ncr1/Oas1g/Cxcl10/Klra8/Ifitm6	19
BP	GO:0051607	defense response to virus	17/245	199/17171	4.03202221147977e-09	5.79401591789643e-06	ENSMUSG00000020108/ENSMUSG00000079363/ENSMUSG00000033355/ENSMUSG00000035692/ENSMUSG00000037379/ENSMUSG00000032690/ENSMUSG00000000386/ENSMUSG00000052776/ENSMUSG00000051682/ENSMUSG00000037202/ENSMUSG00000032661/ENSMUSG00000027398/ENSMUSG00000027514/ENSMUSG00000062524/ENSMUSG00000066861/ENSMUSG00000034855/ENSMUSG00000059108	Ddit4/Gbp4/Rtp4/Isg15/Spon2/Oas2/Mx1/Oas1a/Treml4/Prf1/Oas3/Il1b/Zbp1/Ncr1/Oas1g/Cxcl10/Ifitm6	17
BP	GO:0035456	response to interferon-beta	9/245	46/17171	1.47202541794238e-08	1.17363711542069e-05	ENSMUSG00000104713/ENSMUSG00000078920/ENSMUSG00000078921/ENSMUSG00000078922/ENSMUSG00000073489/ENSMUSG00000073555/ENSMUSG00000068606/ENSMUSG00000059108/ENSMUSG00000022126	Gbp6/Ifi47/Tgtp2/Tgtp1/Ifi204/Gm4951/Gm4841/Ifitm6/Acod1	9
BP	GO:0098542	defense response to other organism	23/245	401/17171	1.63345457956951e-08	1.17363711542069e-05	ENSMUSG00000104713/ENSMUSG00000020108/ENSMUSG00000029322/ENSMUSG00000079363/ENSMUSG00000033355/ENSMUSG00000035692/ENSMUSG00000037379/ENSMUSG00000032690/ENSMUSG00000000386/ENSMUSG00000052776/ENSMUSG00000051682/ENSMUSG00000037202/ENSMUSG00000032661/ENSMUSG00000027398/ENSMUSG00000027514/ENSMUSG00000062524/ENSMUSG00000066861/ENSMUSG00000029371/ENSMUSG00000105096/ENSMUSG00000034855/ENSMUSG00000006403/…	Gbp6/Ddit4/Plac8/Gbp4/Rtp4/Isg15/Spon2/Oas2/Mx1/Oas1a/Treml4/Prf1/Oas3/Il1b/Zbp1/Ncr1/Oas1g/Cxcl5/Gbp10/Cxcl10/Adamts4/Ifitm6/Clec4e	23
BP	GO:0035458	cellular response to interferon-beta	8/245	37/17171	4.1389150774172e-08	2.3790483864994e-05	ENSMUSG00000104713/ENSMUSG00000078920/ENSMUSG00000078921/ENSMUSG00000078922/ENSMUSG00000073489/ENSMUSG00000073555/ENSMUSG00000068606/ENSMUSG00000022126	Gbp6/Ifi47/Tgtp2/Tgtp1/Ifi204/Gm4951/Gm4841/Acod1	8
BP	GO:0032922	circadian regulation of gene expression	8/245	58/17171	1.58720476171952e-06	0.000760271080863648	ENSMUSG00000055116/ENSMUSG00000026077/ENSMUSG00000032010/ENSMUSG00000020889/ENSMUSG00000030256/ENSMUSG00000055866/ENSMUSG00000028957/ENSMUSG00000020893	Arntl/Npas2/Usp2/Nr1d1/Bhlhe41/Per2/Per3/Per1	8
BP	GO:0003044	regulation of systemic arterial blood pressure mediated by a chemical signal	7/245	45/17171	3.15884190677913e-06	0.00121870388664868	ENSMUSG00000045875/ENSMUSG00000001865/ENSMUSG00000031489/ENSMUSG00000020123/ENSMUSG00000031257/ENSMUSG00000020684/ENSMUSG00000031980	Adra1a/Cpa3/Adrb3/Avpr1a/Nox1/Rasl10b/Agt	7
BP	GO:0032963	collagen metabolic process	9/245	85/17171	3.39235598232061e-06	0.00121870388664868	ENSMUSG00000033327/ENSMUSG00000027230/ENSMUSG00000022018/ENSMUSG00000019997/ENSMUSG00000017737/ENSMUSG00000035385/ENSMUSG00000005800/ENSMUSG00000050578/ENSMUSG00000061013	Tnxb/Creb3l1/Rgcc/Ctgf/Mmp9/Ccl2/Mmp8/Mmp13/Mkx	9
BP	GO:0048511	rhythmic process	14/245	245/17171	1.18988644424202e-05	0.00379970404527952	ENSMUSG00000059824/ENSMUSG00000055116/ENSMUSG00000026077/ENSMUSG00000056749/ENSMUSG00000032010/ENSMUSG00000020889/ENSMUSG00000030256/ENSMUSG00000055866/ENSMUSG00000028957/ENSMUSG00000022389/ENSMUSG00000003949/ENSMUSG00000020893/ENSMUSG00000037202/ENSMUSG00000031980	Dbp/Arntl/Npas2/Nfil3/Usp2/Nr1d1/Bhlhe41/Per2/Per3/Tef/Hlf/Per1/Prf1/Agt	14
BP	GO:0060700	regulation of ribonuclease activity	4/245	13/17171	2.61326315441323e-05	0.00751051830578361	ENSMUSG00000032690/ENSMUSG00000052776/ENSMUSG00000032661/ENSMUSG00000066861	Oas2/Oas1a/Oas3/Oas1g	4
BP	GO:0071396	cellular response to lipid	19/245	460/17171	3.53635709557496e-05	0.00882478714761628	ENSMUSG00000055116/ENSMUSG00000104713/ENSMUSG00000056673/ENSMUSG00000020889/ENSMUSG00000020108/ENSMUSG00000030747/ENSMUSG00000037379/ENSMUSG00000028341/ENSMUSG00000063193/ENSMUSG00000020893/ENSMUSG00000027398/ENSMUSG00000015843/ENSMUSG00000029371/ENSMUSG00000105096/ENSMUSG00000035385/ENSMUSG00000034855/ENSMUSG00000019577/ENSMUSG00000065503/ENSMUSG00000022126	Arntl/Gbp6/Kdm5d/Nr1d1/Ddit4/Dgat2/Spon2/Nr4a3/Cd300lb/Per1/Il1b/Rxrg/Cxcl5/Gbp10/Ccl2/Cxcl10/Pdk4/Mir351/Acod1	19
BP	GO:0003073	regulation of systemic arterial blood pressure	8/245	88/17171	3.68467104284604e-05	0.00882478714761628	ENSMUSG00000030790/ENSMUSG00000045875/ENSMUSG00000001865/ENSMUSG00000031489/ENSMUSG00000020123/ENSMUSG00000031257/ENSMUSG00000020684/ENSMUSG00000031980	Adm/Adra1a/Cpa3/Adrb3/Avpr1a/Nox1/Rasl10b/Agt	8
BP	GO:0030198	extracellular matrix organization	12/245	210/17171	5.02585122128312e-05	0.00965407084403293	ENSMUSG00000033327/ENSMUSG00000027230/ENSMUSG00000022018/ENSMUSG00000059901/ENSMUSG00000036446/ENSMUSG00000031257/ENSMUSG00000019997/ENSMUSG00000017737/ENSMUSG00000022225/ENSMUSG00000050578/ENSMUSG00000031980/ENSMUSG00000061013	Tnxb/Creb3l1/Rgcc/Adamts14/Lum/Nox1/Ctgf/Mmp9/Cma1/Mmp13/Agt/Mkx	12
BP	GO:0032069	regulation of nuclease activity	5/245	29/17171	5.09547519245038e-05	0.00965407084403293	ENSMUSG00000032690/ENSMUSG00000052776/ENSMUSG00000023132/ENSMUSG00000032661/ENSMUSG00000066861	Oas2/Oas1a/Gzma/Oas3/Oas1g	5
BP	GO:0032967	positive regulation of collagen biosynthetic process	5/245	29/17171	5.09547519245038e-05	0.00965407084403293	ENSMUSG00000027230/ENSMUSG00000022018/ENSMUSG00000019997/ENSMUSG00000035385/ENSMUSG00000061013	Creb3l1/Rgcc/Ctgf/Ccl2/Mkx	5
BP	GO:0007623	circadian rhythm	11/245	179/17171	5.37456971136141e-05	0.00965407084403293	ENSMUSG00000059824/ENSMUSG00000055116/ENSMUSG00000026077/ENSMUSG00000056749/ENSMUSG00000032010/ENSMUSG00000020889/ENSMUSG00000030256/ENSMUSG00000055866/ENSMUSG00000028957/ENSMUSG00000020893/ENSMUSG00000037202	Dbp/Arntl/Npas2/Nfil3/Usp2/Nr1d1/Bhlhe41/Per2/Per3/Per1/Prf1	11
BP	GO:0010714	positive regulation of collagen metabolic process	5/245	30/17171	6.0438379311778e-05	0.0102176413024735	ENSMUSG00000027230/ENSMUSG00000022018/ENSMUSG00000019997/ENSMUSG00000035385/ENSMUSG00000061013	Creb3l1/Rgcc/Ctgf/Ccl2/Mkx	5
BP	GO:0045071	negative regulation of viral genome replication	6/245	49/17171	6.64071539494331e-05	0.0106030089139262	ENSMUSG00000035692/ENSMUSG00000032690/ENSMUSG00000052776/ENSMUSG00000032661/ENSMUSG00000066861/ENSMUSG00000059108	Isg15/Oas2/Oas1a/Oas3/Oas1g/Ifitm6	6
BP	GO:0034341	response to interferon-gamma	9/245	124/17171	7.22241873152514e-05	0.0109248586496859	ENSMUSG00000104713/ENSMUSG00000079363/ENSMUSG00000078922/ENSMUSG00000038037/ENSMUSG00000105096/ENSMUSG00000035385/ENSMUSG00000059108/ENSMUSG00000022126/ENSMUSG00000009185	Gbp6/Gbp4/Tgtp1/Socs1/Gbp10/Ccl2/Ifitm6/Acod1/Ccl8	9
BP	GO:1903901	negative regulation of viral life cycle	7/245	73/17171	8.08046188680305e-05	0.0113877507990044	ENSMUSG00000035692/ENSMUSG00000032690/ENSMUSG00000052776/ENSMUSG00000032661/ENSMUSG00000027832/ENSMUSG00000066861/ENSMUSG00000059108	Isg15/Oas2/Oas1a/Oas3/Ptx3/Oas1g/Ifitm6	7
BP	GO:0019221	cytokine-mediated signaling pathway	15/245	330/17171	8.3209035065794e-05	0.0113877507990044	ENSMUSG00000026070/ENSMUSG00000028128/ENSMUSG00000050896/ENSMUSG00000032690/ENSMUSG00000038037/ENSMUSG00000039760/ENSMUSG00000027398/ENSMUSG00000027514/ENSMUSG00000029371/ENSMUSG00000035385/ENSMUSG00000034855/ENSMUSG00000047986/ENSMUSG00000059108/ENSMUSG00000042846/ENSMUSG00000009185	Il18r1/F3/Rtn4rl2/Oas2/Socs1/Il22ra2/Il1b/Zbp1/Cxcl5/Ccl2/Cxcl10/Palm3/Ifitm6/Lrrtm3/Ccl8	15
BP	GO:0071222	cellular response to lipopolysaccharide	10/245	166/17171	0.000138289389089589	0.0180656229201581	ENSMUSG00000104713/ENSMUSG00000020889/ENSMUSG00000037379/ENSMUSG00000063193/ENSMUSG00000027398/ENSMUSG00000029371/ENSMUSG00000105096/ENSMUSG00000035385/ENSMUSG00000034855/ENSMUSG00000022126	Gbp6/Nr1d1/Spon2/Cd300lb/Il1b/Cxcl5/Gbp10/Ccl2/Cxcl10/Acod1	10
BP	GO:0050886	endocrine process	7/245	81/17171	0.000156572710262157	0.0195647812736278	ENSMUSG00000001865/ENSMUSG00000020123/ENSMUSG00000031257/ENSMUSG00000034394/ENSMUSG00000027398/ENSMUSG00000020684/ENSMUSG00000031980	Cpa3/Avpr1a/Nox1/Lif/Il1b/Rasl10b/Agt	7
BP	GO:0001990	regulation of systemic arterial blood pressure by hormone	5/245	37/17171	0.000170426111587535	0.0204085268626073	ENSMUSG00000001865/ENSMUSG00000020123/ENSMUSG00000031257/ENSMUSG00000020684/ENSMUSG00000031980	Cpa3/Avpr1a/Nox1/Rasl10b/Agt	5
BP	GO:0043153	entrainment of circadian clock by photoperiod	4/245	21/17171	0.000199946508251927	0.0229858505886415	ENSMUSG00000032010/ENSMUSG00000055866/ENSMUSG00000028957/ENSMUSG00000020893	Usp2/Per2/Per3/Per1	4
BP	GO:0071219	cellular response to molecule of bacterial origin	10/245	175/17171	0.000212799309333763	0.0235225082702013	ENSMUSG00000104713/ENSMUSG00000020889/ENSMUSG00000037379/ENSMUSG00000063193/ENSMUSG00000027398/ENSMUSG00000029371/ENSMUSG00000105096/ENSMUSG00000035385/ENSMUSG00000034855/ENSMUSG00000022126	Gbp6/Nr1d1/Spon2/Cd300lb/Il1b/Cxcl5/Gbp10/Ccl2/Cxcl10/Acod1	10
BP	GO:0009648	photoperiodism	4/245	22/17171	0.000241654778826385	0.0255032741559772	ENSMUSG00000032010/ENSMUSG00000055866/ENSMUSG00000028957/ENSMUSG00000020893	Usp2/Per2/Per3/Per1	4
BP	GO:0032965	regulation of collagen biosynthetic process	5/245	40/17171	0.000248466136523091	0.0255032741559772	ENSMUSG00000027230/ENSMUSG00000022018/ENSMUSG00000019997/ENSMUSG00000035385/ENSMUSG00000061013	Creb3l1/Rgcc/Ctgf/Ccl2/Mkx	5
BP	GO:0048525	negative regulation of viral process	7/245	88/17171	0.000262723557422306	0.026036810483852	ENSMUSG00000035692/ENSMUSG00000032690/ENSMUSG00000052776/ENSMUSG00000032661/ENSMUSG00000027832/ENSMUSG00000066861/ENSMUSG00000059108	Isg15/Oas2/Oas1a/Oas3/Ptx3/Oas1g/Ifitm6	7
BP	GO:0043062	extracellular structure organization	12/245	252/17171	0.000279777985801918	0.0268027310398238	ENSMUSG00000033327/ENSMUSG00000027230/ENSMUSG00000022018/ENSMUSG00000059901/ENSMUSG00000036446/ENSMUSG00000031257/ENSMUSG00000019997/ENSMUSG00000017737/ENSMUSG00000022225/ENSMUSG00000050578/ENSMUSG00000031980/ENSMUSG00000061013	Tnxb/Creb3l1/Rgcc/Adamts14/Lum/Nox1/Ctgf/Mmp9/Cma1/Mmp13/Agt/Mkx	12
BP	GO:0009649	entrainment of circadian clock	4/245	23/17171	0.000289269878848191	0.0268181171551517	ENSMUSG00000032010/ENSMUSG00000055866/ENSMUSG00000028957/ENSMUSG00000020893	Usp2/Per2/Per3/Per1	4
BP	GO:0010712	regulation of collagen metabolic process	5/245	45/17171	0.000435371986419789	0.0391018465303273	ENSMUSG00000027230/ENSMUSG00000022018/ENSMUSG00000019997/ENSMUSG00000035385/ENSMUSG00000061013	Creb3l1/Rgcc/Ctgf/Ccl2/Mkx	5
BP	GO:0046879	hormone secretion	13/245	306/17171	0.000471750492039157	0.0400221373840436	ENSMUSG00000055116/ENSMUSG00000030790/ENSMUSG00000020889/ENSMUSG00000055866/ENSMUSG00000034997/ENSMUSG00000026473/ENSMUSG00000034394/ENSMUSG00000027398/ENSMUSG00000020684/ENSMUSG00000056553/ENSMUSG00000041794/ENSMUSG00000031980/ENSMUSG00000007682	Arntl/Adm/Nr1d1/Per2/Htr2a/Glul/Lif/Il1b/Rasl10b/Ptprn2/Myrip/Agt/Dio2	13
BP	GO:0071216	cellular response to biotic stimulus	10/245	194/17171	0.000484037552470226	0.0400221373840436	ENSMUSG00000104713/ENSMUSG00000020889/ENSMUSG00000037379/ENSMUSG00000063193/ENSMUSG00000027398/ENSMUSG00000029371/ENSMUSG00000105096/ENSMUSG00000035385/ENSMUSG00000034855/ENSMUSG00000022126	Gbp6/Nr1d1/Spon2/Cd300lb/Il1b/Cxcl5/Gbp10/Ccl2/Cxcl10/Acod1	10
BP	GO:0032496	response to lipopolysaccharide	12/245	268/17171	0.00048739554921417	0.0400221373840436	ENSMUSG00000030790/ENSMUSG00000104713/ENSMUSG00000020889/ENSMUSG00000037379/ENSMUSG00000063193/ENSMUSG00000027398/ENSMUSG00000029371/ENSMUSG00000105096/ENSMUSG00000035385/ENSMUSG00000034855/ENSMUSG00000047986/ENSMUSG00000022126	Adm/Gbp6/Nr1d1/Spon2/Cd300lb/Il1b/Cxcl5/Gbp10/Ccl2/Cxcl10/Palm3/Acod1	12
BP	GO:0042752	regulation of circadian rhythm	7/245	100/17171	0.00057339766303235	0.044574049260271	ENSMUSG00000055116/ENSMUSG00000026077/ENSMUSG00000032010/ENSMUSG00000020889/ENSMUSG00000055866/ENSMUSG00000028957/ENSMUSG00000020893	Arntl/Npas2/Usp2/Nr1d1/Per2/Per3/Per1	7
BP	GO:0042976	activation of Janus kinase activity	3/245	12/17171	0.000573909915843156	0.044574049260271	ENSMUSG00000034652/ENSMUSG00000038037/ENSMUSG00000031980	Cd300a/Socs1/Agt	3
BP	GO:0032964	collagen biosynthetic process	5/245	48/17171	0.000589357645055776	0.044574049260271	ENSMUSG00000027230/ENSMUSG00000022018/ENSMUSG00000019997/ENSMUSG00000035385/ENSMUSG00000061013	Creb3l1/Rgcc/Ctgf/Ccl2/Mkx	5
BP	GO:0009914	hormone transport	13/245	315/17171	0.000619008322757921	0.045616151784776	ENSMUSG00000055116/ENSMUSG00000030790/ENSMUSG00000020889/ENSMUSG00000055866/ENSMUSG00000034997/ENSMUSG00000026473/ENSMUSG00000034394/ENSMUSG00000027398/ENSMUSG00000020684/ENSMUSG00000056553/ENSMUSG00000041794/ENSMUSG00000031980/ENSMUSG00000007682	Arntl/Adm/Nr1d1/Per2/Htr2a/Glul/Lif/Il1b/Rasl10b/Ptprn2/Myrip/Agt/Dio2	13
BP	GO:0062013	positive regulation of small molecule metabolic process	9/245	167/17171	0.000670781069985896	0.047589527996568	ENSMUSG00000030790/ENSMUSG00000020889/ENSMUSG00000030747/ENSMUSG00000028341/ENSMUSG00000020123/ENSMUSG00000034997/ENSMUSG00000027398/ENSMUSG00000034855/ENSMUSG00000031980	Adm/Nr1d1/Dgat2/Nr4a3/Avpr1a/Htr2a/Il1b/Cxcl10/Agt	9
BP	GO:0071346	cellular response to interferon-gamma	7/245	103/17171	0.000684601082909321	0.047589527996568	ENSMUSG00000104713/ENSMUSG00000079363/ENSMUSG00000038037/ENSMUSG00000105096/ENSMUSG00000035385/ENSMUSG00000022126/ENSMUSG00000009185	Gbp6/Gbp4/Socs1/Gbp10/Ccl2/Acod1/Ccl8	7
BP	GO:0045765	regulation of angiogenesis	12/245	279/17171	0.000695462830847548	0.047589527996568	ENSMUSG00000030790/ENSMUSG00000031465/ENSMUSG00000028128/ENSMUSG00000046318/ENSMUSG00000022018/ENSMUSG00000034394/ENSMUSG00000027398/ENSMUSG00000017737/ENSMUSG00000035385/ENSMUSG00000034855/ENSMUSG00000022225/ENSMUSG00000031980	Adm/Angpt2/F3/Ccbe1/Rgcc/Lif/Il1b/Mmp9/Ccl2/Cxcl10/Cma1/Agt	12
BP	GO:0046425	regulation of JAK-STAT cascade	8/245	135/17171	0.000715827126226884	0.0478438874599085	ENSMUSG00000050896/ENSMUSG00000034652/ENSMUSG00000038037/ENSMUSG00000039760/ENSMUSG00000034394/ENSMUSG00000029371/ENSMUSG00000031980/ENSMUSG00000042846	Rtn4rl2/Cd300a/Socs1/Il22ra2/Lif/Cxcl5/Agt/Lrrtm3	8
BP	GO:0046889	positive regulation of lipid biosynthetic process	6/245	76/17171	0.000753751911044925	0.0492337043714344	ENSMUSG00000020889/ENSMUSG00000030747/ENSMUSG00000020123/ENSMUSG00000034997/ENSMUSG00000027398/ENSMUSG00000031980	Nr1d1/Dgat2/Avpr1a/Htr2a/Il1b/Agt	6
MF	GO:0001730	2'-5'-oligoadenylate synthetase activity	4/240	10/16929	7.73717801334262e-06	0.00323414040957721	ENSMUSG00000032690/ENSMUSG00000052776/ENSMUSG00000032661/ENSMUSG00000066861	Oas2/Oas1a/Oas3/Oas1g	4
MF	GO:0001222	transcription corepressor binding	4/240	19/16929	0.000129148376347257	0.0269920106565766	ENSMUSG00000020889/ENSMUSG00000055866/ENSMUSG00000028957/ENSMUSG00000020893	Nr1d1/Per2/Per3/Per1	4
MF	GO:0001664	G-protein coupled receptor binding	12/240	259/16929	0.00033782848373414	0.0470707687336235	ENSMUSG00000030790/ENSMUSG00000033355/ENSMUSG00000031489/ENSMUSG00000040907/ENSMUSG00000020123/ENSMUSG00000084897/ENSMUSG00000029371/ENSMUSG00000035385/ENSMUSG00000034855/ENSMUSG00000031980/ENSMUSG00000091971/ENSMUSG00000009185	Adm/Rtp4/Adrb3/Atp1a3/Avpr1a/Gm14226/Cxcl5/Ccl2/Cxcl10/Agt/Hspa1a/Ccl8	12
MF	GO:0001221	transcription cofactor binding	5/240	47/16929	0.000518504981231406	0.0498903463410475	ENSMUSG00000020889/ENSMUSG00000055866/ENSMUSG00000028957/ENSMUSG00000028341/ENSMUSG00000020893	Nr1d1/Per2/Per3/Nr4a3/Per1	5
MF	GO:0008201	heparin binding	8/240	136/16929	0.000719889020647207	0.0498903463410475	ENSMUSG00000033327/ENSMUSG00000022766/ENSMUSG00000027656/ENSMUSG00000019997/ENSMUSG00000051920/ENSMUSG00000035385/ENSMUSG00000034855/ENSMUSG00000009185	Tnxb/Serpind1/Wisp2/Ctgf/Rspo2/Ccl2/Cxcl10/Ccl8	8
MF	GO:0000978	RNA polymerase II proximal promoter sequence-specific DNA binding	15/240	416/16929	0.000909159261776118	0.0498903463410475	ENSMUSG00000055116/ENSMUSG00000056749/ENSMUSG00000068457/ENSMUSG00000020889/ENSMUSG00000030256/ENSMUSG00000027230/ENSMUSG00000022389/ENSMUSG00000074676/ENSMUSG00000028341/ENSMUSG00000026536/ENSMUSG00000073489/ENSMUSG00000020893/ENSMUSG00000028940/ENSMUSG00000017724/ENSMUSG00000061013	Arntl/Nfil3/Uty/Nr1d1/Bhlhe41/Creb3l1/Tef/Foxs1/Nr4a3/Ifi211/Ifi204/Per1/Hes2/Etv4/Mkx	15
MF	GO:0070566	adenylyltransferase activity	4/240	32/16929	0.00103698290064372	0.0498903463410475	ENSMUSG00000032690/ENSMUSG00000052776/ENSMUSG00000032661/ENSMUSG00000066861	Oas2/Oas1a/Oas3/Oas1g	4
MF	GO:0005539	glycosaminoglycan binding	9/240	179/16929	0.00104818100172986	0.0498903463410475	ENSMUSG00000033327/ENSMUSG00000022766/ENSMUSG00000027656/ENSMUSG00000019997/ENSMUSG00000051920/ENSMUSG00000052353/ENSMUSG00000035385/ENSMUSG00000034855/ENSMUSG00000009185	Tnxb/Serpind1/Wisp2/Ctgf/Rspo2/Cemip/Ccl2/Cxcl10/Ccl8	9
MF	GO:0000987	proximal promoter sequence-specific DNA binding	15/240	425/16929	0.00112637199665099	0.0498903463410475	ENSMUSG00000055116/ENSMUSG00000056749/ENSMUSG00000068457/ENSMUSG00000020889/ENSMUSG00000030256/ENSMUSG00000027230/ENSMUSG00000022389/ENSMUSG00000074676/ENSMUSG00000028341/ENSMUSG00000026536/ENSMUSG00000073489/ENSMUSG00000020893/ENSMUSG00000028940/ENSMUSG00000017724/ENSMUSG00000061013	Arntl/Nfil3/Uty/Nr1d1/Bhlhe41/Creb3l1/Tef/Foxs1/Nr4a3/Ifi211/Ifi204/Per1/Hes2/Etv4/Mkx	15
MF	GO:0001078	transcriptional repressor activity, RNA polymerase II proximal promoter sequence-specific DNA binding	8/240	147/16929	0.00119354895552745	0.0498903463410475	ENSMUSG00000056749/ENSMUSG00000020889/ENSMUSG00000030256/ENSMUSG00000074676/ENSMUSG00000026536/ENSMUSG00000073489/ENSMUSG00000028940/ENSMUSG00000061013	Nfil3/Nr1d1/Bhlhe41/Foxs1/Ifi211/Ifi204/Hes2/Mkx	8
