# Supplementary material for: Neonatal pulmonary vascular remodeling induced by increased blood flow is associated with an antiviral-like immune signature
Source: Front Immunol. 2026 Mar 4;17:1780303. doi: 10.3389/fimmu.2026.1780303 (PMC12995742; doi:10.3389/fimmu.2026.1780303)
Supplement: Supplementary file 5 [file Table4.xlsx]

## Sheet: IPF vsp sham.up_GOenrich_si
Category	GOID	Description	GeneRatio	BgRatio	pvalue	padj	geneID	geneName	Count
BP	GO:0009615	response to virus	18/166	242/17171	2.20807823182661e-11	4.99908911685545e-08	ENSMUSG00000079363/ENSMUSG00000033355/ENSMUSG00000035692/ENSMUSG00000037379/ENSMUSG00000032690/ENSMUSG00000000386/ENSMUSG00000052776/ENSMUSG00000079017/ENSMUSG00000051682/ENSMUSG00000037202/ENSMUSG00000032661/ENSMUSG00000027398/ENSMUSG00000027514/ENSMUSG00000062524/ENSMUSG00000066861/ENSMUSG00000034855/ENSMUSG00000089727/ENSMUSG00000059108	Gbp4/Rtp4/Isg15/Spon2/Oas2/Mx1/Oas1a/Ifi27l2a/Treml4/Prf1/Oas3/Il1b/Zbp1/Ncr1/Oas1g/Cxcl10/Klra8/Ifitm6	18
BP	GO:0098542	defense response to other organism	22/166	401/17171	4.75126336507296e-11	5.37843012926259e-08	ENSMUSG00000104713/ENSMUSG00000029322/ENSMUSG00000079363/ENSMUSG00000033355/ENSMUSG00000035692/ENSMUSG00000037379/ENSMUSG00000032690/ENSMUSG00000000386/ENSMUSG00000052776/ENSMUSG00000051682/ENSMUSG00000037202/ENSMUSG00000032661/ENSMUSG00000027398/ENSMUSG00000027514/ENSMUSG00000062524/ENSMUSG00000066861/ENSMUSG00000029371/ENSMUSG00000105096/ENSMUSG00000034855/ENSMUSG00000006403/ENSMUSG00000059108/…	Gbp6/Plac8/Gbp4/Rtp4/Isg15/Spon2/Oas2/Mx1/Oas1a/Treml4/Prf1/Oas3/Il1b/Zbp1/Ncr1/Oas1g/Cxcl5/Gbp10/Cxcl10/Adamts4/Ifitm6/Clec4e	22
BP	GO:0051607	defense response to virus	16/166	199/17171	9.49905130546935e-11	7.1686173851942e-08	ENSMUSG00000079363/ENSMUSG00000033355/ENSMUSG00000035692/ENSMUSG00000037379/ENSMUSG00000032690/ENSMUSG00000000386/ENSMUSG00000052776/ENSMUSG00000051682/ENSMUSG00000037202/ENSMUSG00000032661/ENSMUSG00000027398/ENSMUSG00000027514/ENSMUSG00000062524/ENSMUSG00000066861/ENSMUSG00000034855/ENSMUSG00000059108	Gbp4/Rtp4/Isg15/Spon2/Oas2/Mx1/Oas1a/Treml4/Prf1/Oas3/Il1b/Zbp1/Ncr1/Oas1g/Cxcl10/Ifitm6	16
BP	GO:0035456	response to interferon-beta	9/166	46/17171	4.81048305055568e-10	2.72273340661451e-07	ENSMUSG00000104713/ENSMUSG00000078920/ENSMUSG00000078921/ENSMUSG00000078922/ENSMUSG00000073489/ENSMUSG00000073555/ENSMUSG00000068606/ENSMUSG00000059108/ENSMUSG00000022126	Gbp6/Ifi47/Tgtp2/Tgtp1/Ifi204/Gm4951/Gm4841/Ifitm6/Acod1	9
BP	GO:0035458	cellular response to interferon-beta	8/166	37/17171	1.95926733494417e-09	8.8715624926272e-07	ENSMUSG00000104713/ENSMUSG00000078920/ENSMUSG00000078921/ENSMUSG00000078922/ENSMUSG00000073489/ENSMUSG00000073555/ENSMUSG00000068606/ENSMUSG00000022126	Gbp6/Ifi47/Tgtp2/Tgtp1/Ifi204/Gm4951/Gm4841/Acod1	8
BP	GO:0034341	response to interferon-gamma	9/166	124/17171	3.25680396006877e-06	0.00122890069426595	ENSMUSG00000104713/ENSMUSG00000079363/ENSMUSG00000078922/ENSMUSG00000038037/ENSMUSG00000105096/ENSMUSG00000035385/ENSMUSG00000059108/ENSMUSG00000022126/ENSMUSG00000009185	Gbp6/Gbp4/Tgtp1/Socs1/Gbp10/Ccl2/Ifitm6/Acod1/Ccl8	9
BP	GO:0003044	regulation of systemic arterial blood pressure mediated by a chemical signal	6/166	45/17171	4.44537439341507e-06	0.00143776108952739	ENSMUSG00000045875/ENSMUSG00000001865/ENSMUSG00000031489/ENSMUSG00000020123/ENSMUSG00000031257/ENSMUSG00000031980	Adra1a/Cpa3/Adrb3/Avpr1a/Nox1/Agt	6
BP	GO:0060700	regulation of ribonuclease activity	4/166	13/17171	5.62744484979709e-06	0.00159256689249258	ENSMUSG00000032690/ENSMUSG00000052776/ENSMUSG00000032661/ENSMUSG00000066861	Oas2/Oas1a/Oas3/Oas1g	4
BP	GO:1903901	negative regulation of viral life cycle	7/166	73/17171	6.62838437530598e-06	0.00161039495684404	ENSMUSG00000035692/ENSMUSG00000032690/ENSMUSG00000052776/ENSMUSG00000032661/ENSMUSG00000027832/ENSMUSG00000066861/ENSMUSG00000059108	Isg15/Oas2/Oas1a/Oas3/Ptx3/Oas1g/Ifitm6	7
BP	GO:0045071	negative regulation of viral genome replication	6/166	49/17171	7.39220617077151e-06	0.00161039495684404	ENSMUSG00000035692/ENSMUSG00000032690/ENSMUSG00000052776/ENSMUSG00000032661/ENSMUSG00000066861/ENSMUSG00000059108	Isg15/Oas2/Oas1a/Oas3/Oas1g/Ifitm6	6
BP	GO:0032069	regulation of nuclease activity	5/166	29/17171	7.82435712247545e-06	0.00161039495684404	ENSMUSG00000032690/ENSMUSG00000052776/ENSMUSG00000023132/ENSMUSG00000032661/ENSMUSG00000066861	Oas2/Oas1a/Gzma/Oas3/Oas1g	5
BP	GO:0003073	regulation of systemic arterial blood pressure	7/166	88/17171	2.28754263434931e-05	0.00398384348012834	ENSMUSG00000030790/ENSMUSG00000045875/ENSMUSG00000001865/ENSMUSG00000031489/ENSMUSG00000020123/ENSMUSG00000031257/ENSMUSG00000031980	Adm/Adra1a/Cpa3/Adrb3/Avpr1a/Nox1/Agt	7
BP	GO:0048525	negative regulation of viral process	7/166	88/17171	2.28754263434931e-05	0.00398384348012834	ENSMUSG00000035692/ENSMUSG00000032690/ENSMUSG00000052776/ENSMUSG00000032661/ENSMUSG00000027832/ENSMUSG00000066861/ENSMUSG00000059108	Isg15/Oas2/Oas1a/Oas3/Ptx3/Oas1g/Ifitm6	7
BP	GO:0071222	cellular response to lipopolysaccharide	9/166	166/17171	3.43733636585985e-05	0.00537337094040846	ENSMUSG00000104713/ENSMUSG00000037379/ENSMUSG00000063193/ENSMUSG00000027398/ENSMUSG00000029371/ENSMUSG00000105096/ENSMUSG00000035385/ENSMUSG00000034855/ENSMUSG00000022126	Gbp6/Spon2/Cd300lb/Il1b/Cxcl5/Gbp10/Ccl2/Cxcl10/Acod1	9
BP	GO:0044419	interspecies interaction between organisms	13/166	349/17171	3.56009558772645e-05	0.00537337094040846	ENSMUSG00000104713/ENSMUSG00000035692/ENSMUSG00000032690/ENSMUSG00000052776/ENSMUSG00000037202/ENSMUSG00000032661/ENSMUSG00000027832/ENSMUSG00000027514/ENSMUSG00000017737/ENSMUSG00000066861/ENSMUSG00000029371/ENSMUSG00000035385/ENSMUSG00000059108	Gbp6/Isg15/Oas2/Oas1a/Prf1/Oas3/Ptx3/Zbp1/Mmp9/Oas1g/Cxcl5/Ccl2/Ifitm6	13
BP	GO:0071219	cellular response to molecule of bacterial origin	9/166	175/17171	5.194048026e-05	0.00709900107975281	ENSMUSG00000104713/ENSMUSG00000037379/ENSMUSG00000063193/ENSMUSG00000027398/ENSMUSG00000029371/ENSMUSG00000105096/ENSMUSG00000035385/ENSMUSG00000034855/ENSMUSG00000022126	Gbp6/Spon2/Cd300lb/Il1b/Cxcl5/Gbp10/Ccl2/Cxcl10/Acod1	9
BP	GO:0043900	regulation of multi-organism process	13/166	363/17171	5.33052201218188e-05	0.00709900107975281	ENSMUSG00000079363/ENSMUSG00000035692/ENSMUSG00000032690/ENSMUSG00000052776/ENSMUSG00000051682/ENSMUSG00000037202/ENSMUSG00000032661/ENSMUSG00000027398/ENSMUSG00000027832/ENSMUSG00000066861/ENSMUSG00000029371/ENSMUSG00000059108/ENSMUSG00000022126	Gbp4/Isg15/Oas2/Oas1a/Treml4/Prf1/Oas3/Il1b/Ptx3/Oas1g/Cxcl5/Ifitm6/Acod1	13
BP	GO:0071346	cellular response to interferon-gamma	7/166	103/17171	6.3250327941686e-05	0.00795548569222095	ENSMUSG00000104713/ENSMUSG00000079363/ENSMUSG00000038037/ENSMUSG00000105096/ENSMUSG00000035385/ENSMUSG00000022126/ENSMUSG00000009185	Gbp6/Gbp4/Socs1/Gbp10/Ccl2/Acod1/Ccl8	7
BP	GO:0071216	cellular response to biotic stimulus	9/166	194/17171	0.000114736210430558	0.0136717252849886	ENSMUSG00000104713/ENSMUSG00000037379/ENSMUSG00000063193/ENSMUSG00000027398/ENSMUSG00000029371/ENSMUSG00000105096/ENSMUSG00000035385/ENSMUSG00000034855/ENSMUSG00000022126	Gbp6/Spon2/Cd300lb/Il1b/Cxcl5/Gbp10/Ccl2/Cxcl10/Acod1	9
BP	GO:0045069	regulation of viral genome replication	6/166	80/17171	0.000124103834206271	0.0139465357598812	ENSMUSG00000035692/ENSMUSG00000032690/ENSMUSG00000052776/ENSMUSG00000032661/ENSMUSG00000066861/ENSMUSG00000059108	Isg15/Oas2/Oas1a/Oas3/Oas1g/Ifitm6	6
BP	GO:0050886	endocrine process	6/166	81/17171	0.000132971404143504	0.0139465357598812	ENSMUSG00000001865/ENSMUSG00000020123/ENSMUSG00000031257/ENSMUSG00000034394/ENSMUSG00000027398/ENSMUSG00000031980	Cpa3/Avpr1a/Nox1/Lif/Il1b/Agt	6
BP	GO:0009617	response to bacterium	14/166	454/17171	0.000135522873991779	0.0139465357598812	ENSMUSG00000030790/ENSMUSG00000104713/ENSMUSG00000029322/ENSMUSG00000035692/ENSMUSG00000037379/ENSMUSG00000063193/ENSMUSG00000027398/ENSMUSG00000029371/ENSMUSG00000105096/ENSMUSG00000035385/ENSMUSG00000034855/ENSMUSG00000006403/ENSMUSG00000030142/ENSMUSG00000022126	Adm/Gbp6/Plac8/Isg15/Spon2/Cd300lb/Il1b/Cxcl5/Gbp10/Ccl2/Cxcl10/Adamts4/Clec4e/Acod1	14
BP	GO:0042976	activation of Janus kinase activity	3/166	12/17171	0.000183089733429904	0.0180223981080566	ENSMUSG00000034652/ENSMUSG00000038037/ENSMUSG00000031980	Cd300a/Socs1/Agt	3
BP	GO:0043901	negative regulation of multi-organism process	8/166	165/17171	0.000204504357919475	0.0192915777637372	ENSMUSG00000035692/ENSMUSG00000032690/ENSMUSG00000052776/ENSMUSG00000032661/ENSMUSG00000027832/ENSMUSG00000066861/ENSMUSG00000059108/ENSMUSG00000022126	Isg15/Oas2/Oas1a/Oas3/Ptx3/Oas1g/Ifitm6/Acod1	8
BP	GO:1903900	regulation of viral life cycle	7/166	128/17171	0.000246689799728993	0.0223402282634576	ENSMUSG00000035692/ENSMUSG00000032690/ENSMUSG00000052776/ENSMUSG00000032661/ENSMUSG00000027832/ENSMUSG00000066861/ENSMUSG00000059108	Isg15/Oas2/Oas1a/Oas3/Ptx3/Oas1g/Ifitm6	7
BP	GO:0032496	response to lipopolysaccharide	10/166	268/17171	0.00028523933122185	0.024837763303318	ENSMUSG00000030790/ENSMUSG00000104713/ENSMUSG00000037379/ENSMUSG00000063193/ENSMUSG00000027398/ENSMUSG00000029371/ENSMUSG00000105096/ENSMUSG00000035385/ENSMUSG00000034855/ENSMUSG00000022126	Adm/Gbp6/Spon2/Cd300lb/Il1b/Cxcl5/Gbp10/Ccl2/Cxcl10/Acod1	10
BP	GO:0034340	response to type I interferon	4/166	35/17171	0.000349132362739852	0.0288334681257266	ENSMUSG00000035692/ENSMUSG00000032690/ENSMUSG00000027514/ENSMUSG00000059108	Isg15/Oas2/Zbp1/Ifitm6	4
BP	GO:0019079	viral genome replication	6/166	97/17171	0.000356597662332308	0.0288334681257266	ENSMUSG00000035692/ENSMUSG00000032690/ENSMUSG00000052776/ENSMUSG00000032661/ENSMUSG00000066861/ENSMUSG00000059108	Isg15/Oas2/Oas1a/Oas3/Oas1g/Ifitm6	6
BP	GO:0019221	cytokine-mediated signaling pathway	11/166	330/17171	0.000373925236579308	0.0289486938062081	ENSMUSG00000026070/ENSMUSG00000032690/ENSMUSG00000038037/ENSMUSG00000039760/ENSMUSG00000027398/ENSMUSG00000027514/ENSMUSG00000029371/ENSMUSG00000035385/ENSMUSG00000034855/ENSMUSG00000059108/ENSMUSG00000009185	Il18r1/Oas2/Socs1/Il22ra2/Il1b/Zbp1/Cxcl5/Ccl2/Cxcl10/Ifitm6/Ccl8	11
BP	GO:0044403	symbiont process	11/166	331/17171	0.000383595765983323	0.0289486938062081	ENSMUSG00000104713/ENSMUSG00000035692/ENSMUSG00000032690/ENSMUSG00000052776/ENSMUSG00000032661/ENSMUSG00000027832/ENSMUSG00000027514/ENSMUSG00000017737/ENSMUSG00000066861/ENSMUSG00000029371/ENSMUSG00000059108	Gbp6/Isg15/Oas2/Oas1a/Oas3/Ptx3/Zbp1/Mmp9/Oas1g/Cxcl5/Ifitm6	11
BP	GO:0001990	regulation of systemic arterial blood pressure by hormone	4/166	37/17171	0.000433816447898667	0.0310766696623449	ENSMUSG00000001865/ENSMUSG00000020123/ENSMUSG00000031257/ENSMUSG00000031980	Cpa3/Avpr1a/Nox1/Agt	4
BP	GO:0003084	positive regulation of systemic arterial blood pressure	3/166	16/17171	0.000452972658505911	0.0310766696623449	ENSMUSG00000045875/ENSMUSG00000020123/ENSMUSG00000031980	Adra1a/Avpr1a/Agt	3
BP	GO:0040015	negative regulation of multicellular organism growth	3/166	16/17171	0.000452972658505911	0.0310766696623449	ENSMUSG00000029322/ENSMUSG00000031489/ENSMUSG00000000031	Plac8/Adrb3/H19	3
BP	GO:0009409	response to cold	4/166	38/17171	0.000481226924776286	0.032044051696868	ENSMUSG00000029322/ENSMUSG00000031489/ENSMUSG00000031980/ENSMUSG00000007682	Plac8/Adrb3/Agt/Dio2	4
BP	GO:0046427	positive regulation of JAK-STAT cascade	5/166	68/17171	0.000506984768555469	0.0324924861201427	ENSMUSG00000034652/ENSMUSG00000038037/ENSMUSG00000034394/ENSMUSG00000029371/ENSMUSG00000031980	Cd300a/Socs1/Lif/Cxcl5/Agt	5
BP	GO:0002237	response to molecule of bacterial origin	10/166	289/17171	0.000516664973641845	0.0324924861201427	ENSMUSG00000030790/ENSMUSG00000104713/ENSMUSG00000037379/ENSMUSG00000063193/ENSMUSG00000027398/ENSMUSG00000029371/ENSMUSG00000105096/ENSMUSG00000035385/ENSMUSG00000034855/ENSMUSG00000022126	Adm/Gbp6/Spon2/Cd300lb/Il1b/Cxcl5/Gbp10/Ccl2/Cxcl10/Acod1	10
BP	GO:0060712	spongiotrophoblast layer development	3/166	17/17171	0.000546143755331079	0.0325665482173365	ENSMUSG00000086503/ENSMUSG00000030790/ENSMUSG00000034394	Xist/Adm/Lif	3
BP	GO:0042742	defense response to bacterium	8/166	191/17171	0.000546611675025966	0.0325665482173365	ENSMUSG00000104713/ENSMUSG00000029322/ENSMUSG00000035692/ENSMUSG00000037379/ENSMUSG00000029371/ENSMUSG00000105096/ENSMUSG00000006403/ENSMUSG00000030142	Gbp6/Plac8/Isg15/Spon2/Cxcl5/Gbp10/Adamts4/Clec4e	8
BP	GO:1904894	positive regulation of STAT cascade	5/166	70/17171	0.000579582328271708	0.0336454972104397	ENSMUSG00000034652/ENSMUSG00000038037/ENSMUSG00000034394/ENSMUSG00000029371/ENSMUSG00000031980	Cd300a/Socs1/Lif/Cxcl5/Agt	5
BP	GO:0032609	interferon-gamma production	6/166	107/17171	0.000602509151132898	0.034102017954122	ENSMUSG00000026070/ENSMUSG00000035692/ENSMUSG00000027398/ENSMUSG00000068105/ENSMUSG00000032446/ENSMUSG00000050241	Il18r1/Isg15/Il1b/Tnfrsf13c/Eomes/Klre1	6
BP	GO:0009266	response to temperature stimulus	7/166	154/17171	0.000751608656540474	0.0411742829721035	ENSMUSG00000029322/ENSMUSG00000031489/ENSMUSG00000090877/ENSMUSG00000035385/ENSMUSG00000031980/ENSMUSG00000091971/ENSMUSG00000007682	Plac8/Adrb3/Hspa1b/Ccl2/Agt/Hspa1a/Dio2	7
BP	GO:0043903	regulation of symbiosis, encompassing mutualism through parasitism	8/166	201/17171	0.000763833871390612	0.0411742829721035	ENSMUSG00000035692/ENSMUSG00000032690/ENSMUSG00000052776/ENSMUSG00000032661/ENSMUSG00000027832/ENSMUSG00000066861/ENSMUSG00000029371/ENSMUSG00000059108	Isg15/Oas2/Oas1a/Oas3/Ptx3/Oas1g/Cxcl5/Ifitm6	8
BP	GO:0016032	viral process	9/166	258/17171	0.000927012490223286	0.0484161191600193	ENSMUSG00000035692/ENSMUSG00000032690/ENSMUSG00000052776/ENSMUSG00000032661/ENSMUSG00000027832/ENSMUSG00000027514/ENSMUSG00000017737/ENSMUSG00000066861/ENSMUSG00000059108	Isg15/Oas2/Oas1a/Oas3/Ptx3/Zbp1/Mmp9/Oas1g/Ifitm6	9
BP	GO:0008217	regulation of blood pressure	7/166	160/17171	0.000940949312297194	0.0484161191600193	ENSMUSG00000030790/ENSMUSG00000045875/ENSMUSG00000001865/ENSMUSG00000031489/ENSMUSG00000020123/ENSMUSG00000031257/ENSMUSG00000031980	Adm/Adra1a/Cpa3/Adrb3/Avpr1a/Nox1/Agt	7
MF	GO:0001730	2'-5'-oligoadenylate synthetase activity	4/161	10/16929	1.58289262601109e-06	0.00046537043204726	ENSMUSG00000032690/ENSMUSG00000052776/ENSMUSG00000032661/ENSMUSG00000066861	Oas2/Oas1a/Oas3/Oas1g	4
MF	GO:0001664	G-protein coupled receptor binding	11/161	259/16929	3.83334962216611e-05	0.00563502394458418	ENSMUSG00000030790/ENSMUSG00000033355/ENSMUSG00000031489/ENSMUSG00000040907/ENSMUSG00000020123/ENSMUSG00000029371/ENSMUSG00000035385/ENSMUSG00000034855/ENSMUSG00000031980/ENSMUSG00000091971/ENSMUSG00000009185	Adm/Rtp4/Adrb3/Atp1a3/Avpr1a/Cxcl5/Ccl2/Cxcl10/Agt/Hspa1a/Ccl8	11
MF	GO:0005125	cytokine activity	8/161	165/16929	0.000182499457083708	0.0169233592894772	ENSMUSG00000029335/ENSMUSG00000034394/ENSMUSG00000027398/ENSMUSG00000029371/ENSMUSG00000035385/ENSMUSG00000034855/ENSMUSG00000022596/ENSMUSG00000009185	Bmp3/Lif/Il1b/Cxcl5/Ccl2/Cxcl10/Slurp1/Ccl8	8
MF	GO:0070566	adenylyltransferase activity	4/161	32/16929	0.00023024978625139	0.0169233592894772	ENSMUSG00000032690/ENSMUSG00000052776/ENSMUSG00000032661/ENSMUSG00000066861	Oas2/Oas1a/Oas3/Oas1g	4
MF	GO:0008009	chemokine activity	4/161	40/16929	0.00055159575816569	0.0279591893314824	ENSMUSG00000029371/ENSMUSG00000035385/ENSMUSG00000034855/ENSMUSG00000009185	Cxcl5/Ccl2/Cxcl10/Ccl8	4
MF	GO:0048018	receptor ligand activity	11/161	353/16929	0.000570595700642497	0.0279591893314824	ENSMUSG00000030790/ENSMUSG00000029335/ENSMUSG00000027656/ENSMUSG00000034394/ENSMUSG00000027398/ENSMUSG00000029371/ENSMUSG00000035385/ENSMUSG00000034855/ENSMUSG00000031980/ENSMUSG00000022596/ENSMUSG00000009185	Adm/Bmp3/Wisp2/Lif/Il1b/Cxcl5/Ccl2/Cxcl10/Agt/Slurp1/Ccl8	11
MF	GO:0003725	double-stranded RNA binding	5/161	74/16929	0.000694075920791492	0.0291511886732427	ENSMUSG00000032690/ENSMUSG00000052776/ENSMUSG00000032661/ENSMUSG00000066861/ENSMUSG00000091971	Oas2/Oas1a/Oas3/Oas1g/Hspa1a	5
MF	GO:0030545	receptor regulator activity	11/161	380/16929	0.00104295770211558	0.0383286955527475	ENSMUSG00000030790/ENSMUSG00000029335/ENSMUSG00000027656/ENSMUSG00000034394/ENSMUSG00000027398/ENSMUSG00000029371/ENSMUSG00000035385/ENSMUSG00000034855/ENSMUSG00000031980/ENSMUSG00000022596/ENSMUSG00000009185	Adm/Bmp3/Wisp2/Lif/Il1b/Cxcl5/Ccl2/Cxcl10/Agt/Slurp1/Ccl8	11
MF	GO:0004867	serine-type endopeptidase inhibitor activity	5/161	85/16929	0.00129989724422005	0.0424633099778549	ENSMUSG00000022766/ENSMUSG00000069792/ENSMUSG00000079012/ENSMUSG00000037254/ENSMUSG00000031980	Serpind1/Wfdc17/Serpina3m/Itih2/Agt	5
MF	GO:0042379	chemokine receptor binding	4/161	53/16929	0.00160606470000681	0.0437190019799572	ENSMUSG00000029371/ENSMUSG00000035385/ENSMUSG00000034855/ENSMUSG00000009185	Cxcl5/Ccl2/Cxcl10/Ccl8	4
MF	GO:0005539	glycosaminoglycan binding	7/161	179/16929	0.00163574497203921	0.0437190019799572	ENSMUSG00000022766/ENSMUSG00000027656/ENSMUSG00000051920/ENSMUSG00000052353/ENSMUSG00000035385/ENSMUSG00000034855/ENSMUSG00000009185	Serpind1/Wisp2/Rspo2/Cemip/Ccl2/Cxcl10/Ccl8	7
MF	GO:0008201	heparin binding	6/161	136/16929	0.00191692367293919	0.0469646299870101	ENSMUSG00000022766/ENSMUSG00000027656/ENSMUSG00000051920/ENSMUSG00000035385/ENSMUSG00000034855/ENSMUSG00000009185	Serpind1/Wisp2/Rspo2/Ccl2/Cxcl10/Ccl8	6
